# Supplementary material for: Prokinetic Activity of Mulberry Fruit, Morus alba L
Source: Nutrients. 2023 Apr 14;15(8):1889. doi: 10.3390/nu15081889 (PMC10143206; doi:10.3390/nu15081889)
Supplement: Supplementary file 1 [file nutrients-15-01889-s001.zip]

Archive with 1 entries (1 files):
- nutrients-2316460-supplementary.jpg
